# Supplementary material for: Global-scale control of extensional tectonics on CO2 earth degassing
Source: Nat Commun. 2018 Nov 2;9:4608. doi: 10.1038/s41467-018-07087-z (PMC6214998; doi:10.1038/s41467-018-07087-z)
Supplement: Supplementary file 4 — Supplementary Data 1 [file 41467_2018_7087_MOESM4_ESM.csv]

Longitude	Latitude	Country	Altitude	Geology	Era	Nearest fault distance (m)	Nearest fault sliptype	Nearest volcano distance (m)
6.8	36.6	Algeria	198	Mainly sedimentary terrane	middle Mesozoic	1212.1	Dextral	465.7
7.7	35.2	Algeria	1074	Mainly sedimentary terrane	middle Mesozoic	16076.1	Dextral	428.7
-68.6	-30.7	Argentina	881	Mainly sedimentary terrane	late Cenozoic	6871.2	Reverse	320.2
-66.8	-22.6	Argentina	4520	Mainly sedimentary terrane	late Cenozoic	64626.6	Reverse	83.4
-65.9	-34.8	Argentina	412	Mainly sedimentary terrane	late Cenozoic	93943.6	Dextral-Reverse	352.0
-65.6	-27.6	Argentina	344	Metamorphic and/or plutonic terrane	late Proterozoic	13192.2	Reverse	232.9
-64.9	-30.9	Argentina	740	Mainly sedimentary terrane	late Cenozoic	23857.5	Sinistral-Reverse	532.6
-63.2	-22.6	Argentina	253	Mainly sedimentary terrane	early Paleozoic	50771.9	Reverse	369.4
-63.1	-31.4	Argentina	152	Mainly sedimentary terrane	late Cenozoic	49907.7	Reverse	672.0
-62.8	-29.6	Argentina	122	Mainly sedimentary terrane	late Cenozoic	6137.7	Reverse	583.6
-58.0	-35.1	Argentina	22	Mainly sedimentary terrane	late Cenozoic	450349.7	Reverse	1022.2
45.7	39.6	Armenia	2437	Mixed sedimentary-volcanic terrane	early Cenozoic	3181.3	Dextral	19.8
143.8	-37.5	Australia	504	Mainly volcanic terrane	late Cenozoic	6451929.0	Dextral-reverse	114.9
144.8	-36.7	Australia	158	Mainly sedimentary terrane	early Paleozoic	6417463.9	Reverse	233.8
146.1	-37.5	Australia	761	Mainly sedimentary terrane	middle Paleozoic	6548473.9	Reverse	319.1
10.1	47.1	Austria	1915	Metamorphic and/or plutonic terrane	Paleozoic	41751.8	Normal	415.9
12.9	48.0	Austria	440	Mainly sedimentary terrane	middle Cenozoic	5157.9	Sinistral	503.7
13.3	47.0	Austria	2561	Plutonic terrane	Paleozoic	47663.2	Sinistral	461.4
13.8	47.7	Austria	1206	Mainly sedimentary terrane	late Mesozoic	33074.2	Sinistral	546.4
14.3	47.1	Austria	1222	Mainly sedimentary terrane	middle Paleozoic	865.2	Dextral	502.8
14.8	48.1	Austria	362	Mainly sedimentary terrane	middle Cenozoic	8216.1	Sinistral	619.8
15.2	47.3	Austria	1481	Metamorphic and/or plutonic terrane	Paleozoic	14005.7	Sinistral	565.8
15.4	48.7	Austria	575	Metamorphic and/or plutonic terrane	early Proterozoic	38270.8	Sinistral	642.9
15.8	48.1	Austria	816	Mainly sedimentary terrane	early Cenozoic	34770.2	Sinistral	660.2
16.0	47.2	Austria	350	Mainly sedimentary terrane	middle Cenozoic	47369.8	Sinistral	598.6
16.9	48.6	Austria	149	Mainly sedimentary terrane	middle Cenozoic	5849.4	Normal	749.2
47.0	39.8	Azerbaijan	711	Mixed sedimentary-volcanic terrane	late Mesozoic	45702.2	Dextral	83.3
48.3	40.4	Azerbaijan	13	Mainly sedimentary terrane	late Cenozoic	23031.4	Dextral-Reverse	204.9
48.5	39.4	Azerbaijan	30	Mainly sedimentary terrane	middle Cenozoic	16952.6	Reverse	140.7
48.8	40.3	Azerbaijan	221	Mainly sedimentary terrane	late Cenozoic	4733.6	Dextral-Reverse	241.6
49.0	39.4	Azerbaijan	NA	Mainly sedimentary terrane	late Cenozoic	9128.5	Dextral-Reverse	163.2
49.0	39.9	Azerbaijan	NA	Mainly sedimentary terrane	late Cenozoic	3904.5	Dextral-Reverse	209.4
49.7	41.1	Azerbaijan	NA	NA	NA	44467.3	Reverse	347.0
50.2	41.1	Azerbaijan	NA	NA	NA	45152.5	Reverse	369.4
50.3	39.5	Azerbaijan	NA	NA	NA	20138.8	Reverse	255.9
50.6	40.4	Azerbaijan	NA	NA	NA	4625.8	Reverse	332.4
50.8	40.8	Azerbaijan	NA	NA	NA	48708.2	Reverse	375.5
-25.5	38.0	Azores	NA	NA	NA	1348547.9	Reverse	26.9
5.2	50.4	Belgium	222	Mainly sedimentary terrane	late Paleozoic	39544.2	Normal	118.0
17.4	44.6	Bosnia and Herzegovina	284	Mainly sedimentary terrane	late Mesozoic	65161.2	Dextral-Reverse	487.0
17.8	44.2	Bosnia and Herzegovina	715	Mainly sedimentary terrane	late Mesozoic	44595.3	Dextral-Reverse	468.6
18.6	44.8	Bosnia and Herzegovina	98	Mainly sedimentary terrane	middle Cenozoic	43966.8	Dextral-Reverse	561.3
18.7	43.8	Bosnia and Herzegovina	870	Mainly sedimentary terrane	middle Paleozoic	23066.2	Dextral-Reverse	479.2
18.8	44.4	Bosnia and Herzegovina	232	Mainly sedimentary terrane	middle Cenozoic	79792.0	Dextral-Reverse	540.4
19.4	44.0	Bosnia and Herzegovina	910	Mainly sedimentary terrane	early Paleozoic	87557.7	Dextral	542.9
-47.7	-18.3	Brazil	625	Melange / schist or tectonite belt	middle Proterozoic	1686553.0	Reverse	1983.1
-45.6	-20.0	Brazil	748	Plutonic terrane	late Archean	1661523.8	Reverse	2188.7
-45.1	-20.5	Brazil	886	Plutonic terrane	late Archean	1669963.0	Reverse	2238.6
22.8	42.4	Bulgaria	800	Metamorphic and/or plutonic terrane	late Proterozoic	23936.2	Normal	538.7
23.2	43.0	Bulgaria	894	Mainly sedimentary terrane	late Mesozoic	22393.2	Sinistral-Normal	595.3
23.9	42.5	Bulgaria	782	Metamorphic and/or plutonic terrane	early Proterozoic	19491.9	Normal	540.7
24.1	42.4	Bulgaria	359	Plutonic terrane	late Paleozoic	18536.1	Normal	530.6
24.1	41.5	Bulgaria	1373	Metamorphic and/or plutonic terrane	middle Proterozoic	26090.4	Sinistral-Normal	440.7
24.3	42.0	Bulgaria	706	Plutonic terrane	late Paleozoic	39446.4	Normal	495.3
24.4	43.0	Bulgaria	465	Mainly sedimentary terrane	late Mesozoic	35521.9	Normal	600.7
24.9	41.9	Bulgaria	1378	Mainly sedimentary terrane	early Cenozoic	8920.1	Normal	481.4
25.0	42.9	Bulgaria	677	Mainly sedimentary terrane	late Mesozoic	25936.8	Normal	560.9
25.3	41.5	Bulgaria	396	Metamorphic and/or plutonic terrane	middle Proterozoic	40155.0	Dextral-Normal	425.3
25.3	42.3	Bulgaria	241	Mainly sedimentary terrane	middle Cenozoic	17571.9	Normal	491.9
25.6	41.7	Bulgaria	291	Mainly volcanic terrane	early Cenozoic	34437.9	Normal	430.4
25.7	42.3	Bulgaria	142	Mainly sedimentary terrane	middle Cenozoic	18046.8	Normal	473.7
27.3	42.9	Bulgaria	304	Mainly sedimentary terrane	early Cenozoic	49143.9	Normal	491.6
10.3	6.4	Cameroon	1222	Metamorphic and/or plutonic terrane	Precambrian-Undivided	24516.9	NA	30.5
10.6	5.6	Cameroon	1112	Mainly volcanic terrane	early Cenozoic	13149.4	NA	74.3
-122.1	51.3	Canada	1434	Mixed sedimentary-volcanic terrane	late Paleozoic	325698.7	Reverse	105.9
-121.4	51.1	Canada	937	Mixed sedimentary-volcanic terrane	late Paleozoic	307937.3	Reverse	141.2
-120.0	51.9	Canada	1491	Mainly sedimentary terrane	late Proterozoic	420252.8	Reverse	65.3
-117.3	49.6	Canada	1433	Plutonic terrane	middle Mesozoic	272924.6	Strike Slip	328.7
-115.2	49.8	Canada	1702	Mainly sedimentary terrane	early Paleozoic	234465.3	Normal	465.8
-112.4	49.4	Canada	1031	Mainly sedimentary terrane	late Mesozoic	187353.8	Normal	565.2
-77.5	46.2	Canada	351	Metamorphic and/or plutonic terrane	early Proterozoic	2160137.2	Reverse	2501.6
-76.1	46.1	Canada	197	Metamorphic and/or plutonic terrane	middle Proterozoic	2252943.9	Reverse	2608.6
-74.8	46.3	Canada	354	Metamorphic and/or plutonic terrane	middle Proterozoic	2347706.6	Reverse	2708.0
-74.5	45.8	Canada	365	Metamorphic and/or plutonic terrane	middle Proterozoic	2345314.3	Reverse	2726.4
-73.6	45.9	Canada	73	Mainly sedimentary terrane	early Paleozoic	2417618.4	Reverse	2797.0
-67.2	-23.5	Chile	4324	Mixed sedimentary-volcanic terrane	Cenozoic	44720.5	Reverse	41.6
121.9	52.1	China	832	Plutonic terrane	late Paleozoic	370365.4	Sinistral	410.6
131.2	43.8	China	371	Mainly volcanic terrane	late Cenozoic	105074.3	Reverse	190.2
86.1	29.2	China	4671	Mainly sedimentary terrane	Mesozoic	11835.3	Normal	895.0
86.7	29.3	China	4815	Mainly sedimentary terrane	Mesozoic	1993.7	Normal	920.9
87.4	29.6	China	5321	Plutonic terrane	late Paleozoic	20047.2	Normal	939.9
87.7	29.9	China	5162	Mainly volcanic terrane	late Mesozoic	17269.7	Normal	941.7
87.3	30.3	China	4963	Mainly volcanic terrane	late Mesozoic	77512.3	Normal	881.4
88.2	30.1	China	5248	Mainly volcanic terrane	late Mesozoic	5234.4	Normal	956.1
88.8	30.3	China	5278	Mainly volcanic terrane	late Mesozoic	22228.1	Normal	992.7
88.0	31.0	China	4938	Mainly volcanic terrane	late Mesozoic	13494.5	Dextral	884.8
88.6	31.0	China	4825	Mainly sedimentary terrane	middle Mesozoic	21173.8	Dextral	932.0
89.5	30.9	China	4725	Mainly sedimentary terrane	middle Mesozoic	40159.2	Dextral	1012.1
89.8	30.9	China	4709	Mainly sedimentary terrane	middle Mesozoic	29064.4	Normal	1036.5
89.7	30.4	China	5056	Mainly sedimentary terrane	late Paleozoic	19250.2	Normal	1037.3
90.2	29.8	China	5459	Plutonic terrane	late Mesozoic	17877.0	Normal	964.4
89.7	29.8	China	4731	Plutonic terrane	late Mesozoic	36493.5	Normal	988.7
89.4	29.5	China	5290	Plutonic terrane	late Mesozoic	17974.3	Normal	983.7
88.9	29.1	China	4271	Mainly sedimentary terrane	Mesozoic	4996.6	Normal	979.5
89.7	28.9	China	4249	Mainly sedimentary terrane	early Mesozoic	30306.0	Normal	911.3
89.8	29.1	China	4096	Mainly sedimentary terrane	Mesozoic	4531.6	Normal	924.2
90.5	32.0	China	4629	Mainly sedimentary terrane	middle Mesozoic	32494.8	Sinistral	1027.7
89.7	31.9	China	4679	Mainly sedimentary terrane	late Mesozoic	6134.2	Dextral	969.3
91.4	32.3	China	4942	Mainly sedimentary terrane	late Paleozoic	27241.9	Normal	1051.0
92.0	32.2	China	4723	Plutonic terrane	Mesozoic	8439.7	Sinistral	1002.2
91.8	33.0	China	5593	Mainly sedimentary terrane	middle Mesozoic	51672.8	Normal	1074.4
92.4	32.9	China	5127	Mainly sedimentary terrane	middle Mesozoic	65712.2	Normal	1039.5
99.4	38.6	China	3417	Mainly sedimentary terrane	Paleozoic	49376.8	Reverse	958.5
99.4	39.0	China	3122	Mainly sedimentary terrane	Paleozoic	19849.1	Reverse	925.9
113.6	41.2	China	1465	Mainly volcanic terrane	middle Cenozoic	115517.6	Sinistral	60.5
114.1	43.2	China	1037	Mainly sedimentary terrane	late Cenozoic	274861.3	Sinistral	210.6
114.5	44.0	China	1136	Mainly volcanic terrane	middle Cenozoic	172368.4	Sinistral	191.0
113.0	43.8	China	914	Mainly sedimentary terrane	middle Cenozoic	309820.8	Sinistral	237.7
87.6	43.6	China	1166	Mixed sedimentary-volcanic terrane	late Paleozoic	39938.2	Anticline	1083.4
98.0	26.1	China	852	Metamorphic and/or plutonic terrane	Precambrian-Undivided	36407.0	Dextral	109.6
98.3	26.4	China	1051	Metamorphic and/or plutonic terrane	Precambrian-Undivided	52389.8	Dextral	127.2
98.5	26.7	China	2978	Metamorphic and/or plutonic terrane	Precambrian-Undivided	41142.2	Dextral	167.0
114.4	26.1	China	482	Mainly sedimentary terrane	middle Paleozoic	179735.4	Reverse	723.5
114.7	26.3	China	426	Mainly sedimentary terrane	middle Paleozoic	162505.2	Reverse	695.3
115.2	26.4	China	635	Mainly sedimentary terrane	middle Paleozoic	136768.9	Reverse	652.8
115.0	26.1	China	158	Plutonic terrane	late Mesozoic	130720.5	Reverse	663.4
114.8	25.9	China	159	Mainly sedimentary terrane	middle Paleozoic	126710.7	Reverse	675.3
114.5	25.9	China	200	Plutonic terrane	late Mesozoic	152936.3	Reverse	705.5
103.5	33.0	China	3907	Mainly sedimentary terrane	early Mesozoic	71062.0	Reverse	988.4
97.7	31.6	China	4794	Mainly sedimentary terrane	early Mesozoic	88680.4	Sinistral	705.3
96.7	31.7	China	3961	Mainly sedimentary terrane	early Mesozoic	36637.4	Sinistral	737.8
96.4	31.3	China	4518	Mainly sedimentary terrane	early Mesozoic	13052.7	Sinistral	706.5
95.9	31.7	China	5153	Mainly sedimentary terrane	middle Mesozoic	10510.7	Sinistral	759.7
94.5	31.9	China	4960	Mainly sedimentary terrane	middle Mesozoic	2592.1	Dextral	838.8
93.9	32.4	China	4766	Mainly sedimentary terrane	middle Mesozoic	42053.2	Sinistral	914.9
93.3	32.4	China	5001	Mainly sedimentary terrane	middle Mesozoic	24719.6	Sinistral	945.3
93.6	32.0	China	4463	Mainly sedimentary terrane	early Mesozoic	17009.5	Sinistral	883.7
93.8	31.3	China	5042	Mainly sedimentary terrane	early Mesozoic	69424.2	Dextral	819.2
97.4	30.1	China	4697	Mainly sedimentary terrane	late Paleozoic	46172.1	Anticline	547.6
96.7	29.7	China	4676	Plutonic terrane	middle Mesozoic	18062.2	Anticline	528.6
94.1	30.3	China	4220	Mainly sedimentary terrane	late Paleozoic	8833.5	Dextral	714.1
91.5	31.3	China	4581	Mainly sedimentary terrane	middle Mesozoic	9110.4	Normal	963.5
90.8	30.5	China	5524	Mainly sedimentary terrane	late Paleozoic	8073.0	Normal	959.3
101.5	35.5	China	4688	Mainly sedimentary terrane	early Mesozoic	4193.6	Dextral	1172.8
101.2	36.0	China	3143	Mainly sedimentary terrane	late Cenozoic	6038.7	Dextral	1131.6
102.1	35.9	China	2562	Mainly sedimentary terrane	early Mesozoic	8255.3	Reverse	1116.0
125.6	49.7	China	263	Mainly volcanic terrane	middle Mesozoic	40891.6	Sinistral	39.2
125.8	50.3	China	543	Plutonic terrane	late Paleozoic	21430.3	Sinistral	101.1
120.3	48.5	China	963	Plutonic terrane	late Paleozoic	154535.9	Sinistral	117.7
118.9	50.1	China	540	Mainly sedimentary terrane	late Cenozoic	50026.2	Normal	321.7
86.5	33.1	China	5360	Mainly sedimentary terrane	middle Mesozoic	2690.3	Normal	639.7
82.1	32.5	China	5003	Mainly sedimentary terrane	early Mesozoic	16817.4	Dextral	377.3
-75.0	4.7	Colombia	1173	Mainly sedimentary terrane	late Paleozoic	18632.7	Sinistral	36.8
15.4	45.3	Croatia	164	Mainly sedimentary terrane	late Mesozoic	9616.9	Dextral-Reverse	411.9
16.0	45.3	Croatia	131	Mainly sedimentary terrane	middle Cenozoic	12104.3	Dextral-Reverse	446.4
16.4	46.3	Croatia	165	Mainly sedimentary terrane	middle Cenozoic	10373.3	Sinistral-Reverse	541.4
16.7	46.0	Croatia	120	Mainly sedimentary terrane	middle Cenozoic	17708.3	Sinistral-Reverse	532.7
17.5	45.7	Croatia	168	Mainly sedimentary terrane	middle Cenozoic	6515.5	Dextral-Reverse	563.2
18.1	45.2	Croatia	107	Mainly sedimentary terrane	late Cenozoic	4568.6	Dextral-Reverse	570.3
12.7	50.2	Czech Republic	475	Plutonic terrane	late Paleozoic	14085.8	Sinistral	418.4
13.8	50.7	Czech Republic	325	Metamorphic and/or plutonic terrane	early Proterozoic	35850.7	Sinistral	498.5
13.9	50.0	Czech Republic	437	Mixed sedimentary-volcanic terrane	late Proterozoic	99452.3	Sinistral	503.0
14.9	50.5	Czech Republic	274	Mainly sedimentary terrane	late Mesozoic	27041.6	Sinistral	572.7
15.0	49.6	Czech Republic	457	Metamorphic and/or plutonic terrane	early Proterozoic	9928.7	Sinistral	587.3
15.7	49.4	Czech Republic	571	Metamorphic and/or plutonic terrane	early Proterozoic	51373.0	Sinistral	644.5
15.9	50.3	Czech Republic	255	Mainly sedimentary terrane	late Mesozoic	55094.2	Sinistral	645.0
16.8	49.3	Czech Republic	512	Mainly sedimentary terrane	late Paleozoic	20093.3	Sinistral	719.2
17.1	49.7	Czech Republic	249	Mainly sedimentary terrane	middle Paleozoic	16145.4	Sinistral	739.2
17.8	48.9	Czech Republic	692	Mainly sedimentary terrane	early Cenozoic	19318.1	Sinistral	804.6
17.9	49.7	Czech Republic	352	Mainly sedimentary terrane	late Paleozoic	9241.2	Sinistral	794.4
-78.8	-1.9	Ecuador	3819	Mixed sedimentary-volcanic terrane	Cenozoic	27957.4	Dextral	27.3
-78.7	-1.5	Ecuador	4351	Mixed sedimentary-volcanic terrane	Cenozoic	10362.4	Strike-Slip-Reverse	18.0
-78.4	-0.9	Ecuador	3958	Metamorphic and/or plutonic terrane	late Proterozoic	14738.9	Strike-Slip	26.0
-89.3	14.2	El Salvador	567	Mainly volcanic terrane	middle Cenozoic	13265.6	Normal	17.3
37.6	7.1	Ethiopia	1408	Mainly volcanic terrane	early Cenozoic	39429.4	Normal	47.3
37.7	6.6	Ethiopia	1538	Mainly volcanic terrane	middle Cenozoic	4398.5	Normal	27.5
37.9	7.4	Ethiopia	2156	Mainly volcanic terrane	late Cenozoic	12036.7	Normal	39.2
38.4	7.4	Ethiopia	1539	Mainly volcanic terrane	middle Cenozoic	3278.5	Normal	18.9
38.4	7.4	Ethiopia	1539	Mainly volcanic terrane	middle Cenozoic	1906.0	Normal	16.8
38.6	7.4	Ethiopia	1539	Mainly volcanic terrane	middle Cenozoic	19101.7	Normal	5.4
38.6	7.5	Ethiopia	1543	Mainly volcanic terrane	middle Cenozoic	15720.9	Normal	6.1
38.6	7.5	Ethiopia	1539	Mainly volcanic terrane	middle Cenozoic	14328.4	Normal	5.2
38.8	7.7	Ethiopia	1619	Mainly volcanic terrane	middle Cenozoic	10607.4	Normal	11.8
38.8	7.7	Ethiopia	1580	Mainly volcanic terrane	middle Cenozoic	15746.4	Normal	8.8
38.8	7.7	Ethiopia	1662	Mainly volcanic terrane	middle Cenozoic	17330.8	Normal	5.8
38.9	7.9	Ethiopia	1636	Mainly volcanic terrane	middle Cenozoic	1297.4	Normal	8.5
2.8	48.6	France	101	Mainly sedimentary terrane	early Cenozoic	55911.8	Normal	314.7
2.9	46.0	France	518	Plutonic terrane	late Paleozoic	14801.0	Reverse	26.5
3.2	47.3	France	275	Mainly sedimentary terrane	middle Mesozoic	27218.7	Dextral-Normal	174.0
3.4	43.3	France	5	Mainly sedimentary terrane	middle Cenozoic	34512.9	Normal	148.3
4.0	45.6	France	956	Mixed sedimentary-volcanic terrane	late Proterozoic	10861.5	Reverse	79.3
6.9	47.9	France	640	Plutonic terrane	late Paleozoic	2256.1	Sinistral-Normal	248.6
7.7	48.5	France	149	Mainly sedimentary terrane	late Cenozoic	12195.5	Sinistral-Normal	199.3
43.6	42.1	Georgia	1115	Mainly sedimentary terrane	middle Cenozoic	19471.6	Reverse	64.8
44.9	41.9	Georgia	916	Mainly sedimentary terrane	middle Cenozoic	5569.7	Reverse	98.6
6.4	51.3	Germany	35	Mainly sedimentary terrane	middle Cenozoic	6804.4	Sinistral-Normal	131.2
6.9	50.6	Germany	203	Mainly sedimentary terrane	middle Paleozoic	8758.0	Normal	50.7
6.9	49.7	Germany	554	Mainly sedimentary terrane	middle Paleozoic	15478.7	Normal	55.2
7.2	52.1	Germany	79	Mainly sedimentary terrane	late Mesozoic	29386.2	Sinistral-Normal	213.1
7.3	51.2	Germany	365	Mainly sedimentary terrane	middle Paleozoic	29401.5	Normal	121.9
7.8	50.4	Germany	347	Mainly sedimentary terrane	middle Paleozoic	19803.1	Normal	69.1
7.9	47.8	Germany	693	Plutonic terrane	late Paleozoic	14826.6	Sinistral-Normal	275.0
8.2	49.4	Germany	118	Mainly sedimentary terrane	early Mesozoic	3330.3	Sinistral-Normal	127.4
8.2	52.3	Germany	84	Mainly sedimentary terrane	middle Mesozoic	3788.0	Normal	252.4
8.3	51.0	Germany	623	Mainly sedimentary terrane	middle Paleozoic	36780.4	Normal	132.2
8.4	48.5	Germany	730	Mainly sedimentary terrane	early Mesozoic	23140.9	Sinistral	213.4
8.6	51.4	Germany	444	Mainly sedimentary terrane	middle Paleozoic	14665.6	Normal	187.7
8.8	50.1	Germany	120	Mainly sedimentary terrane	late Cenozoic	6614.7	Sinistral	143.2
9.1	48.5	Germany	390	Mainly sedimentary terrane	early Mesozoic	71505.3	Sinistral	245.4
9.3	50.5	Germany	535	Mainly volcanic terrane	middle Cenozoic	11885.0	Sinistral	177.7
9.6	51.2	Germany	441	Mainly sedimentary terrane	early Mesozoic	1496.2	Normal	224.9
10.0	49.5	Germany	362	Mainly sedimentary terrane	early Mesozoic	72173.1	Sinistral	236.7
10.1	50.2	Germany	337	Mainly sedimentary terrane	early Mesozoic	24954.7	Sinistral	232.4
10.9	50.0	Germany	244	Mainly sedimentary terrane	early Mesozoic	23826.5	Sinistral	288.1
12.0	50.0	Germany	646	Plutonic terrane	late Paleozoic	32640.9	Sinistral	369.8
22.8	37.6	Greece	105	Mainly sedimentary terrane	middle Cenozoic	12897.1	Normal	44.8
23.3	40.6	Greece	469	Mainly sedimentary terrane	middle Cenozoic	4495.8	Normal	335.1
23.4	39.1	Greece	NA	NA	NA	6924.5	Normal	163.0
23.7	41.0	Greece	87	Mainly sedimentary terrane	middle Cenozoic	20728.2	Normal	381.7
24.1	38.1	Greece	NA	NA	NA	3946.7	Normal	84.0
24.2	40.3	Greece	357	Metamorphic and/or plutonic terrane	early Proterozoic	35024.4	Sinistral-Normal	303.7
24.5	37.4	Greece	NA	NA	NA	37189.4	Normal	79.5
24.6	40.8	Greece	NA	NA	NA	12247.5	Dextral-Normal	373.2
23.8	38.6	Greece:Evvoia	269	Mainly sedimentary terrane	late Mesozoic	31415.2	Normal	117.8
-89.8	14.3	Guatemala	907	Mainly volcanic terrane	middle Cenozoic	8495.7	Normal	2.5
16.9	46.8	Hungary	236	Mainly sedimentary terrane	middle Cenozoic	43972.6	Sinistral-Reverse	608.9
17.2	48.0	Hungary	131	Mainly sedimentary terrane	late Cenozoic	4895.4	Sinistral	720.4
17.7	46.7	Hungary	165	Mainly sedimentary terrane	middle Cenozoic	72027.2	Dextral-Reverse	642.6
20.3	47.6	Hungary	85	Mainly sedimentary terrane	middle Cenozoic	80221.4	Sinistral	858.7
20.7	48.2	Hungary	237	Mainly sedimentary terrane	middle Cenozoic	51512.5	Sinistral	923.7
20.8	46.8	Hungary	92	Mainly sedimentary terrane	middle Cenozoic	177842.6	Dextral	836.6
21.3	47.4	Hungary	96	Mainly sedimentary terrane	middle Cenozoic	129265.7	Dextral	911.6
21.5	47.9	Hungary	110	Mainly sedimentary terrane	middle Cenozoic	75952.3	Dextral	950.6
77.8	33.3	India	5195	Mainly sedimentary terrane	late Paleozoic	55229.8	Normal	330.4
79.5	30.0	India	1871	Mainly sedimentary terrane	late Proterozoic	33531.0	Reverse	616.6
110.5	-7.2	Indonesia:Java	143	Mainly volcanic terrane	late Cenozoic	1920393.1	Subduction Thrust	23.0
111.3	-6.9	Indonesia:Java	154	Mainly sedimentary terrane	late Cenozoic	1916101.6	Subduction Thrust	57.0
111.8	-7.2	Indonesia:Java	32	Mainly sedimentary terrane	late Cenozoic	1960967.2	Subduction Thrust	72.6
44.3	38.6	Iran	2954	Mixed sedimentary-volcanic terrane	late Mesozoic	27408.3	Dextral	95.2
45.9	38.4	Iran	1649	Mainly sedimentary terrane	middle Cenozoic	9760.9	Dextral-Reverse	83.4
10.6	46.7	Italy	2030	Metamorphic and/or plutonic terrane	Paleozoic	3087.2	Reverse	383.3
11.4	46.9	Italy	1073	Metamorphic and/or plutonic terrane	Paleozoic	11948.6	Normal	406.3
11.8	42.6	Italy	402	Mainly volcanic terrane	middle Cenozoic	18609.4	Normal	11.6
11.8	42.6	Italy	492	Mainly volcanic terrane	middle Cenozoic	14544.6	Normal	9.4
12.0	43.7	Italy	558	Mainly sedimentary terrane	late Mesozoic	30227.4	Normal	103.1
12.1	42.1	Italy	290	Mainly volcanic terrane	middle Cenozoic	67124.7	Normal	58.4
12.1	42.2	Italy	361	Mainly volcanic terrane	middle Cenozoic	61678.5	Normal	44.7
12.1	42.5	Italy	229	Mainly volcanic terrane	middle Cenozoic	34750.5	Normal	19.9
12.1	42.5	Italy	229	Mainly volcanic terrane	middle Cenozoic	35012.9	Normal	20.1
12.2	42.0	Italy	50	Mainly volcanic terrane	middle Cenozoic	74696.5	Normal	49.3
12.5	42.5	Italy	186	Mainly sedimentary terrane	late Mesozoic	11494.4	Normal	47.6
12.5	41.7	Italy	99	Mainly volcanic terrane	middle Cenozoic	50878.8	Normal	14.1
12.7	42.0	Italy	69	Mainly volcanic terrane	middle Cenozoic	29621.1	Normal	26.5
13.0	42.4	Italy	535	Mainly sedimentary terrane	late Mesozoic	5787.8	Normal	75.5
13.8	41.7	Italy	389	Mainly sedimentary terrane	late Mesozoic	4835.7	Normal	90.8
13.8	41.7	Italy	447	Mainly sedimentary terrane	late Mesozoic	4822.9	Normal	91.9
16.9	41.2	Italy	NA	NA	NA	40720.1	Dextral	209.1
142.0	44.3	Japan:Hokkaido	298	Mainly sedimentary terrane	middle Cenozoic	62691.0	Reverse	100.0
147.8	44.8	Japan:Hokkaido	NA	NA	NA	3364.3	Subduction Thrust	23.5
131.7	34.4	Japan:Honshu	544	Mainly volcanic terrane	late Mesozoic	48703.7	Dextral	20.4
133.1	35.4	Japan:Honshu	208	Mainly volcanic terrane	late Mesozoic	71753.0	Dextral	50.7
136.3	35.5	Japan:Honshu	900	Mixed sedimentary-volcanic terrane	late Paleozoic	33404.7	Dextral	77.5
137.1	37.2	Japan:Honshu	NA	NA	NA	105338.4	Reverse	86.9
137.5	36.4	Japan:Honshu	1938	Plutonic terrane	late Mesozoic	21108.6	Dextral	8.7
140.3	37.0	Japan:Honshu	553	Mixed sedimentary-volcanic terrane	middle Cenozoic	33077.7	Reverse	30.4
130.6	31.5	Japan:Kyushu	NA	NA	NA	100817.8	Normal	12.5
131.0	33.3	Japan:Kyushu	200	Mainly volcanic terrane	late Cenozoic	49630.1	Normal	34.6
35.1	0.2	Kenya	1873	Metamorphic and/or plutonic terrane	middle Archean	10168.9	Normal	89.6
36.1	-2.0	Kenya	705	Mainly volcanic terrane	middle Cenozoic	19697.9	Normal	86.0
36.4	-2.3	Kenya	1741	Mainly sedimentary terrane	middle Cenozoic	10582.7	Normal	75.1
20.8	42.5	Kosovo	978	Mainly sedimentary terrane	late Mesozoic	20268.5	Dextral-Reverse	566.2
72.6	40.1	Kyrgyzstan	3237	Mainly sedimentary terrane	middle Paleozoic	11147.1	Reverse	836.6
-60.7	14.8	Lesser Antilles	NA	NA	NA	202919.0	Normal	53.7
22.7	41.3	Macedonia	542	Metamorphic and/or plutonic terrane	early Proterozoic	4230.9	Sinistral-Normal	409.4
-102.1	19.7	Mexico	2317	Mainly volcanic terrane	late Cenozoic	12362.8	Normal	37.2
-100.6	20.0	Mexico	2148	Mainly volcanic terrane	late Cenozoic	10744.3	Normal	75.2
-99.5	19.0	Mexico	2669	Mainly volcanic terrane	late Cenozoic	50619.4	Dextral	33.2
-97.8	19.1	Mexico	2399	Mainly volcanic terrane	late Cenozoic	76651.9	Dextral	30.9
99.2	51.7	Mongolia	2056	Mainly sedimentary terrane	middle Proterozoic	21554.9	Normal	102.8
100.1	51.5	Mongolia	2804	Mainly sedimentary terrane	middle Proterozoic	5173.4	Normal	153.5
113.5	49.7	Mongolia	961	Mainly sedimentary terrane	late Paleozoic	64664.7	Normal	434.4
116.4	49.8	Mongolia	616	Mainly sedimentary terrane	middle Paleozoic	49276.2	Normal	417.7
19.2	43.2	Montenegro	1209	Mainly sedimentary terrane	early Mesozoic	25139.0	Dextral	478.5
82.9	28.9	Nepal	3347	Metamorphic and/or plutonic terrane	late Proterozoic	13216.3	Dextral	770.8
83.0	28.8	Nepal	3808	Metamorphic and/or plutonic terrane	late Proterozoic	6618.8	Dextral	784.9
83.5	28.4	Nepal	1024	Mainly sedimentary terrane	late Proterozoic	19813.3	Normal	853.9
83.7	28.5	Nepal	1673	Mainly sedimentary terrane	late Proterozoic	9535.1	Normal	846.3
84.0	28.3	Nepal	1303	Mainly sedimentary terrane	late Proterozoic	4649.2	Normal	870.7
84.4	28.3	Nepal	1101	Mainly sedimentary terrane	late Proterozoic	5159.7	Anticline	890.9
86.0	27.9	Nepal	1691	Mainly sedimentary terrane	late Proterozoic	6490.0	Normal	1001.1
173.9	-35.5	New Zealand:North Island	277	Mixed sedimentary-volcanic terrane	late Mesozoic	8042549.4	Normal	16.8
174.4	-35.7	New Zealand:North Island	104	Mainly sedimentary terrane	late Paleozoic	8097568.6	Normal	12.6
175.7	-37.0	New Zealand:North Island	280	Mainly volcanic terrane	late Cenozoic	8275856.1	Normal-Dextral	57.6
176.0	-37.5	New Zealand:North Island	30	NA	NA	8327723.3	Normal-Dextral	37.7
168.7	-44.8	New Zealand:South Island	948	Mainly sedimentary terrane	late Paleozoic	8351903.6	Reverse-Dextral	755.3
-85.8	12.7	Nicaragua	428	Mainly volcanic terrane	middle Cenozoic	50549.7	Normal	46.6
124.7	40.1	North Korea	132	Metamorphic and/or plutonic terrane	Archean	23476.5	Sinistral	293.3
125.1	38.6	North Korea	NA	Mainly sedimentary terrane	early Paleozoic	190991.0	Sinistral	200.0
125.2	39.8	North Korea	248	Metamorphic and/or plutonic terrane	Archean	73815.0	Sinistral	248.5
125.2	39.6	North Korea	70	Metamorphic and/or plutonic terrane	Archean	90168.6	Sinistral	235.9
125.6	38.2	North Korea	295	Metamorphic and/or plutonic terrane	Precambrian-Undivided	243416.8	Sinistral	149.3
125.7	40.4	North Korea	757	Metamorphic and/or plutonic terrane	Archean	39478.6	Sinistral	222.8
125.9	38.3	North Korea	162	Mainly sedimentary terrane	late Proterozoic	251385.4	Sinistral	126.1
-77.2	-7.7	Peru	NA	Mixed sedimentary-volcanic terrane	late Cenozoic	36869.3	Normal	638.4
-76.7	-8.4	Peru	NA	Metamorphic and/or plutonic terrane	late Proterozoic	55171.6	Normal	731.1
-76.5	-9.0	Peru	NA	Metamorphic and/or plutonic terrane	late Proterozoic	38289.1	Normal	764.5
-76.0	-9.7	Peru	NA	Metamorphic and/or plutonic terrane	late Proterozoic	55922.0	Reverse	673.6
-75.1	-8.9	Peru	NA	Mainly sedimentary terrane	late Cenozoic	12328.3	Reverse	713.7
-76.2	-10.5	Peru	NA	Mainly sedimentary terrane	Mesozoic	54269.9	Normal	603.7
-75.4	-10.9	Peru	NA	Mainly sedimentary terrane	Mesozoic	49981.9	Normal	523.1
-75.4	-11.5	Peru	NA	Mainly sedimentary terrane	Mesozoic	6057.0	Sinistral	460.1
-74.4	-10.1	Peru	NA	Mainly sedimentary terrane	Mesozoic	26029.3	Reverse	564.6
-74.3	-11.3	Peru	NA	Mainly sedimentary terrane	Cenozoic	32312.4	Sinistral	432.8
-72.9	-11.6	Peru	NA	Mainly sedimentary terrane	early Paleozoic	3937.8	Sinistral	327.0
-74.0	-12.2	Peru	NA	Mainly sedimentary terrane	Mesozoic	35773.6	Reverse	331.0
-74.6	-13.5	Peru	NA	Mixed sedimentary-volcanic terrane	Cenozoic	105763.6	Normal	230.8
-73.1	-13.6	Peru	NA	Mixed sedimentary-volcanic terrane	Cenozoic	40252.0	Normal	160.4
-72.0	-13.8	Peru	NA	Mixed sedimentary-volcanic terrane	Cenozoic	22814.3	Normal	81.2
-72.3	-12.5	Peru	NA	Mainly sedimentary terrane	early Paleozoic	48410.2	Normal	214.8
-71.0	-12.3	Peru	NA	Mainly sedimentary terrane	early Paleozoic	33758.4	Reverse	213.5
-70.9	-11.2	Peru	NA	Mainly sedimentary terrane	late Cenozoic	119996.8	Reverse	329.5
-70.2	-13.9	Peru	NA	Mainly sedimentary terrane	early Paleozoic	95063.8	Normal	128.7
-69.2	-13.8	Peru	NA	Mainly sedimentary terrane	early Paleozoic	45532.8	Reverse	230.5
-70.7	-15.9	Peru	NA	Mixed sedimentary-volcanic terrane	Cenozoic	203240.6	Normal	58.3
120.7	14.5	Philippines	NA	NA	NA	214884.3	NA	23.3
123.2	9.2	Philippines	806	Mainly volcanic terrane	late Cenozoic	849562.0	NA	3.7
124.0	12.7	Philippines	120	Mainly volcanic terrane	late Cenozoic	562405.7	NA	11.2
18.9	49.7	Poland	688	Mainly sedimentary terrane	late Mesozoic	20059.8	Sinistral	868.0
19.6	49.6	Poland	1118	Mainly sedimentary terrane	early Cenozoic	31247.2	Sinistral	918.8
-7.5	41.7	Portugal	333	Metamorphic and/or plutonic terrane	late Proterozoic	429.1	Dextral	433.1
21.5	46.7	Romania	91	Mainly sedimentary terrane	late Cenozoic	204093.6	Dextral	868.6
22.4	47.7	Romania	156	Mainly sedimentary terrane	late Cenozoic	121513.0	Dextral	992.0
22.7	45.9	Romania	472	Plutonic terrane	middle Mesozoic	215120.7	Dextral	871.1
22.7	47.0	Romania	443	Mainly sedimentary terrane	middle Cenozoic	200875.0	Dextral	953.5
23.7	44.5	Romania	109	Mainly sedimentary terrane	middle Cenozoic	129059.2	Sinistral-Normal	761.5
23.8	47.4	Romania	425	Mainly sedimentary terrane	early Cenozoic	141003.7	Sinistral-Normal	1048.7
24.0	46.6	Romania	390	Mainly sedimentary terrane	middle Cenozoic	204373.6	Sinistral-Normal	964.1
27.8	46.0	Romania	242	Mainly sedimentary terrane	middle Cenozoic	94142.1	Sinistral-Normal	829.5
38.2	44.8	Russia	51	Mainly sedimentary terrane	late Mesozoic	7919.6	Reverse	379.8
39.9	44.3	Russia	449	Mainly sedimentary terrane	late Mesozoic	10879.9	Reverse	230.7
41.7	44.6	Russia	499	Mainly sedimentary terrane	middle Cenozoic	7741.4	Reverse	155.2
42.6	44.6	Russia	544	Mainly sedimentary terrane	middle Cenozoic	21454.7	Reverse	133.9
43.0	44.5	Russia	287	Mainly sedimentary terrane	middle Cenozoic	17071.9	Reverse	137.2
94.5	51.5	Russia	851	Plutonic terrane	early Paleozoic	39782.7	Reverse	281.2
108.5	49.9	Russia	1071	Plutonic terrane	late Paleozoic	72599.8	Normal	327.0
110.4	51.3	Russia	1044	Plutonic terrane	early Paleozoic	180602.1	Normal	333.7
110.5	52.0	Russia	892	Plutonic terrane	early Paleozoic	96875.7	Normal	263.2
110.7	50.2	Russia	1008	Plutonic terrane	late Paleozoic	121369.0	Normal	375.5
113.6	51.6	Russia	681	Plutonic terrane	late Paleozoic	242604.2	Normal	237.3
114.3	50.4	Russia	760	Mainly sedimentary terrane	late Paleozoic	110524.4	Normal	368.6
132.9	44.8	Russia	79	Mainly sedimentary terrane	late Cenozoic	34040.9	Reverse	333.8
134.6	45.6	Russia	572	Mainly sedimentary terrane	late Paleozoic	7054.3	Reverse	485.9
135.7	45.5	Russia	431	Mainly sedimentary terrane	late Mesozoic	43114.2	Reverse	436.4
156.9	51.2	Russia:Kamchatka	190	Mainly volcanic terrane	late Cenozoic	41096.4	Subduction Thrust	13.2
156.6	53.3	Russia:Kamchatka	177	Mixed sedimentary-volcanic terrane	middle Cenozoic	48180.5	Subduction Thrust	86.7
156.9	51.7	Russia:Kamchatka	442	Mixed sedimentary-volcanic terrane	middle Cenozoic	55486.8	Subduction Thrust	25.3
158.1	52.8	Russia:Kamchatka	253	Mixed sedimentary-volcanic terrane	middle Cenozoic	19542.6	Subduction Thrust	12.7
158.3	53.5	Russia:Kamchatka	287	Mainly volcanic terrane	late Cenozoic	29367.0	Subduction Thrust	32.7
158.6	55.4	Russia:Kamchatka	1064	Mainly volcanic terrane	late Cenozoic	5794.4	Subduction Thrust	5.1
159.0	54.8	Russia:Kamchatka	232	Mixed sedimentary-volcanic terrane	late Mesozoic	4270.2	Subduction Thrust	55.4
161.4	59.7	Russia:Kamchatka	517	Mixed sedimentary-volcanic terrane	middle Cenozoic	20492.6	Subduction Thrust	144.6
160.6	54.8	Russia:Kamchatka	649	Mainly volcanic terrane	late Cenozoic	15501.2	Subduction Thrust	8.6
161.9	57.5	Russia:Kamchatka	173	Mainly sedimentary terrane	early Cenozoic	13008.4	Subduction Thrust	33.1
142.7	53.1	Russia:Ostrov Sakhalin	110	Mainly sedimentary terrane	middle Cenozoic	13070.0	Reverse	884.8
142.7	46.8	Russia:Ostrov Sakhalin	5	Mainly sedimentary terrane	middle Cenozoic	3889.6	Reverse	209.6
19.5	46.1	Serbia	123	Mainly sedimentary terrane	middle Cenozoic	117109.3	Dextral-Reverse	717.1
19.8	44.5	Serbia	174	Mainly sedimentary terrane	middle Cenozoic	89406.2	Dextral	602.0
20.7	44.9	Serbia	79	Mainly sedimentary terrane	middle Cenozoic	100141.0	Dextral	678.2
21.7	43.4	Serbia	313	Mainly sedimentary terrane	middle Cenozoic	47341.9	Normal	651.7
21.7	42.5	Serbia	411	Metamorphic and/or plutonic terrane	Precambrian-Undivided	48835.7	Normal	556.8
21.9	44.6	Serbia	633	Mainly sedimentary terrane	late Mesozoic	73300.3	Dextral	742.6
17.7	48.3	Slovakia	131	Mainly sedimentary terrane	late Cenozoic	5600.5	Sinistral	773.2
19.0	48.3	Slovakia	236	Mainly volcanic terrane	middle Cenozoic	4216.1	Sinistral	838.2
19.3	49.2	Slovakia	518	Mainly sedimentary terrane	late Mesozoic	6966.8	Sinistral	903.4
19.6	48.5	Slovakia	870	Plutonic terrane	Paleozoic	26642.7	Sinistral	888.6
20.1	48.6	Slovakia	488	Metamorphic and/or plutonic terrane	late Proterozoic	20902.5	Sinistral	925.2
14.3	46.2	Slovenia	707	Mainly sedimentary terrane	early Mesozoic	12974.6	Dextral	425.0
15.4	46.1	Slovenia	894	Mainly sedimentary terrane	early Mesozoic	16088.8	Sinistral-Reverse	474.8
16.0	46.6	Slovenia	241	Mainly sedimentary terrane	middle Cenozoic	24178.2	Sinistral-Reverse	549.6
126.9	36.1	South Korea	18	Plutonic terrane	middle Mesozoic	502708.4	Sinistral	251.4
28.7	8.1	South Sudan	410	Mainly sedimentary terrane	middle Cenozoic	443779.7	Normal	726.7
-2.9	37.1	Spain	2011	Metamorphic and/or plutonic terrane	Paleozoic	18076.7	Sinistral-Normal	218.6
18.5	57.3	Sweden	35	Mainly sedimentary terrane	middle Paleozoic	701207.2	Sinistral	1105.4
8.6	46.9	Switzerland	567	Mainly sedimentary terrane	middle Mesozoic	17274.9	Dextral-Normal	389.5
9.1	47.5	Switzerland	591	Mainly sedimentary terrane	middle Cenozoic	21352.2	Sinistral	340.9
38.2	35.9	Syria	278	Mainly sedimentary terrane	early Cenozoic	95017.7	Dextral	239.5
120.6	23.3	Taiwan	428	Mainly sedimentary terrane	middle Cenozoic	5024.6	Reverse	165.7
120.8	22.4	Taiwan	1291	Mainly sedimentary terrane	middle Cenozoic	55898.1	Reverse-Strike-Slip	76.6
121.2	24.9	Taiwan	258	Mainly sedimentary terrane	early Cenozoic	23603.2	Strike-Slip	50.2
121.3	23.6	Taiwan	1926	Mainly sedimentary terrane	Mesozoic	18074.9	Reverse-Strike-Slip	91.8
33.2	-7.9	Tanzania	1344	Metamorphic and/or plutonic terrane	early Proterozoic	38064.5	Normal	127.3
33.5	-8.3	Tanzania	1185	Metamorphic and/or plutonic terrane	early Proterozoic	10959.1	Normal	79.2
33.6	-8.6	Tanzania	1525	Metamorphic and/or plutonic terrane	early Proterozoic	15647.3	Normal	47.0
34.9	-2.4	Tanzania	1571	Metamorphic and/or plutonic terrane	Archean	44477.1	Normal	114.1
35.3	-3.3	Tanzania	1013	Mixed sedimentary-volcanic terrane	middle Cenozoic	10520.5	Normal	96.0
36.2	-2.4	Tanzania	726	Mainly volcanic terrane	middle Cenozoic	9887.9	Normal	53.2
9.8	36.4	Tunisia	171	Mainly sedimentary terrane	middle Mesozoic	34291.0	Sinistral-Reverse	202.4
27.7	38.9	Turkey	111	Mainly sedimentary terrane	middle Cenozoic	45252.6	Dextral-Normal	74.6
28.2	37.7	Turkey	840	Metamorphic and/or plutonic terrane	early Paleozoic	41132.0	Normal	98.7
28.3	39.5	Turkey	717	Mainly volcanic terrane	early Cenozoic	28724.4	Dextral-Normal	100.4
28.4	38.9	Turkey	700	Metamorphic and/or plutonic terrane	early Paleozoic	34251.0	Normal	32.1
28.7	38.4	Turkey	513	Metamorphic and/or plutonic terrane	early Paleozoic	3565.6	Normal	27.3
28.9	37.5	Turkey	889	Mainly sedimentary terrane	middle Cenozoic	67132.3	Normal	121.1
29.0	37.0	Turkey	427	Plutonic terrane	Mesozoic	41667.6	Normal	171.9
29.1	37.4	Turkey	1040	Mainly sedimentary terrane	Mesozoic	63316.8	Normal	143.2
29.1	39.9	Turkey	729	Plutonic terrane	late Mesozoic	29580.3	Dextral-Normal	151.7
29.3	38.7	Turkey	1200	Metamorphic and/or plutonic terrane	late Paleozoic	63145.3	Normal	72.2
29.6	40.9	Turkey	242	Mainly sedimentary terrane	early Mesozoic	29462.1	Dextral-Normal	274.0
29.6	39.8	Turkey	981	Mainly sedimentary terrane	middle Cenozoic	48005.3	Dextral-Normal	164.7
29.6	40.4	Turkey	69	Mainly sedimentary terrane	Paleozoic	26389.2	Dextral	224.7
29.8	39.1	Turkey	1214	Metamorphic and/or plutonic terrane	late Paleozoic	59591.4	Dextral-Normal	125.3
29.8	40.9	Turkey	352	Mainly sedimentary terrane	early Cenozoic	21552.6	Dextral-Normal	277.1
29.9	37.5	Turkey	1256	Plutonic terrane	Mesozoic	1686.7	Normal	165.3
29.9	39.6	Turkey	1189	Mainly sedimentary terrane	middle Cenozoic	83722.4	Dextral-Normal	159.4
30.0	37.9	Turkey	853	Mainly sedimentary terrane	early Cenozoic	26377.8	Normal	152.3
30.4	40.3	Turkey	720	Mainly sedimentary terrane	late Mesozoic	34758.8	Dextral	249.9
30.5	38.8	Turkey	1023	Mainly sedimentary terrane	late Cenozoic	46508.7	Dextral-Normal	174.3
30.5	38.3	Turkey	1653	Mainly sedimentary terrane	late Mesozoic	44487.5	Normal	175.7
30.6	37.6	Turkey	1157	Mainly sedimentary terrane	Mesozoic	36586.2	Reverse	211.5
30.7	39.4	Turkey	1103	Mainly sedimentary terrane	middle Cenozoic	108796.1	Dextral-Normal	213.4
31.2	39.9	Turkey	1075	Mainly sedimentary terrane	middle Cenozoic	94187.4	Dextral-Normal	272.3
33.1	38.0	Turkey	1041	Metamorphic and/or plutonic terrane	early Mesozoic	85127.5	Sinistral-Normal	63.8
33.2	39.8	Turkey	907	Melange / schist or tectonite belt	Mesozoic	48685.8	Sinistral-Normal	185.3
33.4	40.6	Turkey	1489	Melange / schist or tectonite belt	Mesozoic	29173.7	Dextral	250.5
34.2	41.3	Turkey	1364	Metamorphic and/or plutonic terrane	Paleozoic	95320.1	Dextral	308.6
35.1	40.4	Turkey	1371	Melange / schist or tectonite belt	Mesozoic	73155.7	Dextral	210.6
35.2	39.0	Turkey	1284	Mixed sedimentary-volcanic terrane	middle Cenozoic	122907.1	Sinistral	56.4
37.1	38.6	Turkey	2021	Mainly sedimentary terrane	early Cenozoic	78638.5	Sinistral	144.1
38.7	37.6	Turkey	452	Mainly sedimentary terrane	early Cenozoic	36713.2	Dextral	103.8
38.7	37.3	Turkey	675	Mainly sedimentary terrane	early Cenozoic	72918.4	Dextral	105.9
40.4	38.0	Turkey	705	Mainly sedimentary terrane	middle Cenozoic	46564.5	Sinistral-Reverse	66.5
41.3	38.7	Turkey	1918	Mainly sedimentary terrane	late Proterozoic	37787.5	Dextral	82.7
41.7	40.9	Turkey	1277	Plutonic terrane	middle Mesozoic	24514.9	Sinistral	183.3
42.1	38.8	Turkey	2023	Mainly volcanic terrane	middle Cenozoic	5032.3	Reverse	22.0
42.3	39.3	Turkey	1518	Mainly sedimentary terrane	middle Cenozoic	36673.6	Sinistral	77.1
43.5	37.5	Turkey	1491	Mixed sedimentary-volcanic terrane	late Mesozoic	14213.4	Reverse	166.6
44.1	38.1	Turkey	1988	Mainly sedimentary terrane	late Cenozoic	8210.9	Dextral	143.8
26.8	41.9	Turkey:North	354	Mainly sedimentary terrane	middle Cenozoic	45606.5	Normal	400.2
29.8	0.1	Uganda	2420	Metamorphic and/or plutonic terrane	early Proterozoic	16956.1	Normal	22.7
30.2	0.7	Uganda	1537	Metamorphic and/or plutonic terrane	middle Archean	23995.4	Normal	5.3
32.2	0.9	Uganda	1107	Metamorphic and/or plutonic terrane	middle Archean	181228.8	Normal	219.9
-3.7	50.9	UK:Great Britain	164	Mainly sedimentary terrane	late Paleozoic	221948.7	Normal	749.1
-2.5	51.5	UK:Great Britain	75	Mainly sedimentary terrane	late Paleozoic	225296.4	Normal	675.8
-1.9	54.3	UK:Great Britain	277	Mainly sedimentary terrane	late Paleozoic	524890.7	Normal	757.1
28.1	49.2	Ukraine	273	Metamorphic and/or plutonic terrane	early Archean	76784.5	Sinistral-Normal	1179.7
31.8	49.7	Ukraine	80	Plutonic terrane	early Proterozoic	13196.4	Sinistral-Normal	1072.5
33.9	45.5	Ukraine	107	Mainly sedimentary terrane	late Mesozoic	10218.4	Reverse	722.8
35.7	45.3	Ukraine	30	Mainly sedimentary terrane	early Cenozoic	2490.2	Reverse	576.9
36.3	45.3	Ukraine	38	Mainly sedimentary terrane	early Cenozoic	8545.8	Reverse	533.4
-122.7	45.3	USA	58	Mainly volcanic terrane	middle Cenozoic	14616.1	Reverse	75.8
-122.5	40.1	USA	304	Mainly sedimentary terrane	late Cenozoic	51393.0	Reverse	97.7
-122.3	39.2	USA	38	Mainly sedimentary terrane	late Cenozoic	5069.0	Strike Slip	49.4
-122.1	44.8	USA	940	Mainly volcanic terrane	early Cenozoic	44112.9	Normal	27.6
-122.1	40.5	USA	377	Mainly volcanic terrane	middle Cenozoic	9417.1	Reverse	46.4
-122.0	42.6	USA	1269	Mainly volcanic terrane	middle Cenozoic	5418.9	Normal	42.3
-121.9	41.1	USA	1138	Mainly volcanic terrane	middle Cenozoic	49478.8	Normal	38.1
-121.9	38.6	USA	33	Mainly sedimentary terrane	late Cenozoic	9481.4	Reverse	86.9
-121.9	42.0	USA	1249	Mainly volcanic terrane	middle Cenozoic	7547.5	Normal	46.4
-121.6	37.8	USA	NA	Mainly sedimentary terrane	late Cenozoic	15091.2	Reverse	163.3
-121.1	37.2	USA	244	Mainly sedimentary terrane	early Cenozoic	4488.9	Strike Slip	193.4
-121.0	36.6	USA	696	Mainly sedimentary terrane	early Cenozoic	13464.2	Strike Slip	207.2
-120.5	37.0	USA	40	Mainly sedimentary terrane	late Cenozoic	28469.3	Strike Slip	147.5
-120.4	36.0	USA	846	Mainly sedimentary terrane	early Cenozoic	4392.6	Strike Slip	196.2
-120.3	36.4	USA	111	Mainly sedimentary terrane	late Cenozoic	5110.1	Reverse	176.8
-120.3	35.3	USA	488	Plutonic terrane	late Mesozoic	16605.8	Reverse	214.8
-120.1	39.0	USA	1898	Mainly volcanic terrane	middle Cenozoic	13464.6	Normal	120.4
-119.7	42.0	USA	1889	Mainly volcanic terrane	middle Cenozoic	2946.3	Normal	140.3
-119.6	34.7	USA	1168	Mainly sedimentary terrane	early Cenozoic	18405.2	Reverse	222.3
-119.5	35.2	USA	344	Mainly sedimentary terrane	middle Cenozoic	10666.7	Strike Slip	170.3
-119.4	44.1	USA	1405	Mainly sedimentary terrane	early Mesozoic	142005.8	Normal	126.2
-118.6	38.2	USA	2072	Mainly volcanic terrane	early Cenozoic	3662.9	Normal	40.1
-118.6	37.3	USA	2363	Plutonic terrane	late Mesozoic	2963.0	Normal	56.9
-118.4	44.3	USA	1663	Mainly volcanic terrane	middle Cenozoic	46123.7	Normal	131.8
-118.3	36.5	USA	3460	Plutonic terrane	late Mesozoic	13974.5	Normal	19.0
-118.1	42.8	USA	1535	Mainly volcanic terrane	middle Cenozoic	23593.9	Normal	62.4
-118.0	39.1	USA	1739	Mainly volcanic terrane	early Cenozoic	12734.4	Normal	88.0
-117.9	41.0	USA	1442	Mainly sedimentary terrane	early Mesozoic	11057.8	Normal	183.0
-117.7	37.3	USA	2422	Mainly volcanic terrane	early Cenozoic	5964.1	Strike Slip	35.9
-116.7	45.3	USA	1253	Plutonic terrane	late Mesozoic	34130.1	Normal	246.8
-116.6	36.8	USA	967	Mainly sedimentary terrane	late Paleozoic	4281.2	Normal	77.0
-115.7	48.8	USA	1106	Mainly sedimentary terrane	middle Proterozoic	133531.8	Normal	407.2
-114.2	32.9	USA	212	Mainly volcanic terrane	early Cenozoic	48487.5	Normal	117.3
-114.0	40.9	USA	1303	Mainly sedimentary terrane	late Paleozoic	49969.1	Normal	224.9
-113.9	33.3	USA	853	Mainly volcanic terrane	early Cenozoic	101196.1	Normal	156.8
-112.4	37.1	USA	1767	Mainly sedimentary terrane	early Mesozoic	25828.9	Normal	56.2
-111.2	37.6	USA	1759	Mainly sedimentary terrane	middle Mesozoic	95382.6	Normal	126.5
-110.9	43.4	USA	2170	Mainly sedimentary terrane	late Paleozoic	15966.4	Normal	118.0
-110.8	42.5	USA	2669	Mainly sedimentary terrane	middle Mesozoic	7187.6	Normal	170.4
-110.2	45.2	USA	2630	Metamorphic and/or plutonic terrane	Archean	32752.1	Normal	96.7
-108.3	39.5	USA	2132	Mainly sedimentary terrane	early Cenozoic	196112.6	Normal	112.4
-106.3	40.6	USA	2530	Mainly sedimentary terrane	early Cenozoic	182394.2	Normal	119.0
-106.0	37.7	USA	2313	Mainly sedimentary terrane	middle Cenozoic	46464.6	Normal	237.7
-105.9	38.0	USA	2309	Mainly sedimentary terrane	middle Cenozoic	17814.9	Normal	210.1
-105.5	38.6	USA	2193	Metamorphic and/or plutonic terrane	early Proterozoic	45605.9	Normal	181.9
-105.0	40.4	USA	1521	Mainly sedimentary terrane	late Mesozoic	195592.6	Normal	192.5
-104.7	38.5	USA	1623	Mainly sedimentary terrane	late Mesozoic	106643.0	Normal	241.0
-104.5	46.1	USA	975	Mainly sedimentary terrane	late Mesozoic	485764.1	Normal	518.7
-104.1	46.7	USA	941	Mainly sedimentary terrane	early Cenozoic	507674.7	Normal	572.6
-103.9	39.1	USA	1782	Mainly sedimentary terrane	late Cenozoic	93502.1	Normal	281.5
-103.8	36.3	USA	1742	Mainly sedimentary terrane	late Mesozoic	162850.8	Normal	341.5
-103.0	39.7	USA	1415	Mainly sedimentary terrane	middle Cenozoic	142680.2	Normal	344.4
-103.0	40.1	USA	1334	Mainly sedimentary terrane	middle Cenozoic	188369.7	Normal	352.4
-102.8	48.0	USA	666	Mainly sedimentary terrane	early Cenozoic	644973.0	Normal	726.2
-102.7	38.8	USA	1299	Mainly sedimentary terrane	late Mesozoic	60283.5	Normal	384.2
-102.5	39.4	USA	1300	Mainly sedimentary terrane	middle Cenozoic	117337.6	Normal	389.9
-102.1	46.8	USA	702	Mainly sedimentary terrane	early Cenozoic	681698.7	Normal	714.2
-97.5	39.6	USA	427	Mainly sedimentary terrane	late Paleozoic	536482.4	Strike Slip	817.6
-73.2	42.7	USA	304	Mixed sedimentary-volcanic terrane	early Paleozoic	2341751.6	Reverse	2841.1
-72.5	42.8	USA	112	Mainly sedimentary terrane	middle Paleozoic	2913051.7	Reverse	2893.6
-72.2	42.5	USA	279	Mainly sedimentary terrane	middle Paleozoic	2894848.6	Reverse	2882.1
-156.3	58.5	USA:Alaska	129	Mainly sedimentary terrane	late Cenozoic	307133.5	Reverse strike-slip	69.2
-154.0	61.1	USA:Alaska	362	Plutonic terrane	early Cenozoic	94288.3	Reverse strike-slip	96.5
-149.6	65.0	USA:Alaska	92	Metamorphic and/or plutonic terrane	Paleozoic	173639.4	Thrust	119.2
-144.9	62.9	USA:Alaska	925	Mainly sedimentary terrane	late Cenozoic	126694.2	Strike-slip	113.1
-142.8	62.4	USA:Alaska	731	Mainly volcanic terrane	middle Cenozoic	27241.3	Strike-slip	76.1
107.7	11.5	Vietnam	653	Mainly volcanic terrane	late Cenozoic	83047.4	Dextral	59.0
108.0	11.4	Vietnam	1003	Mainly sedimentary terrane	middle Mesozoic	83260.2	Dextral	32.0
108.1	11.8	Vietnam	996	Mainly sedimentary terrane	middle Mesozoic	39049.9	Dextral	21.5
